# Supplementary material for: Ipilimumab or FOLFOX with Nivolumab and Trastuzumab in previously untreated HER2-positive locally advanced or metastatic EsophagoGastric Adenocarcinoma - the randomized phase 2 INTEGA trial (AIO STO 0217)
Source: BMC Cancer. 2020 Jun 1;20:503. doi: 10.1186/s12885-020-06958-3 (PMC7268753; doi:10.1186/s12885-020-06958-3)
Supplement: Supplementary file 1 — Additional file 1. [file 12885_2020_6958_MOESM1_ESM.xlsx]

## Sheet: Tabelle1
Site / Hospital	Department 1	Department 2	Street	ZIP-Code	City
Universitätsklinikum Hamburg Eppendorf	II. Medizinische Klinik und Poliklinik für Onkologie, Hämatologie und Knochenmarktransplantation		Martinistr. 52	20246	Hamburg
Hope Hämatologisch-onkologische Praxis Eppendorf			Eppendorfer Landstr. 42	20249	Hamburg
Ortenau-Klinikum Lahr	Med. Klinik Sektion Hämatologie/ Onkologie		Klostenstr. 19	77933	Lahr
Stauferklinikum Schwäbisch Gmünd	Zentrum für Innere Medizin		Wetzgauer Str. 85	73557	Mutlangen
Universitätsklinikum Ulm	Klinik für Innere Medizin		Albert-Einstein-Allee 23	89081	Ulm
DRK-Kliniken Nordhessen gGmbh	Klinik für interdisziplinäre Onkologie		Hansteinstr. 29	34121	Kassel
Philipps-Universität Marburg	Klinik für Innere Medizin		Baldingerstr.	35032	Marburg
Medizinische Hochschule Hannover	Klinik für Gastroenterologie, Hepatologie und Endokrinologie		Carl-Neuberg-Str. 1	30625	Hannover
Onkologie Bottrop	Onkologie-Hämatologie		Hochstraße 37	46236	Bottrop
Kliniken Essen-Mitte / Evang. Huyssens-Stiftung	Klinik für Internistische Onkologie/ Hämatologie		Henricistr. 92 (ACHTUNG! Seit 02.07.2018 neue Adresse)	45136	Essen
Klinikum Leverkusen gGmbH	Med. Klinik 3		Am Gesundheitspark 11	51375	Leverkusen
Kliniken Maria Hilf	Medizinische Klinik I		Viersener Str. 450	41063	Mönchengladbach
MVZ Klinikum Coburg GmbH			Gustav-Hirschfeld-Ring 6	96450	Coburg
Leopoldina-Krankenhaus	Med. Klinik II		Gustav-Adolf-Str. 8	97422	Schweinfurt
Klinikum rechts der Isar der TU München	Klinik und Poliklinik für Innere Medizin III		Ismaninger Str. 22	81675	München
Charité Universitätsmedizin-CVK	Hämatologie/ Onkologie		Augustenburger Platz 1	13353	Berlin
Ev. Waldkrankenhaus	Onkologisches Zentrum		Stadtrandstraße 555	13589	Berlin
Klinikum der J.W. Goethe-Universität	Med. Klinik II		Theodor-Stern-Kai 7	60590	Frankfurt
Marien-Hospital Wesel	II. Med. Abteilung		Pastor-Janßen-Straße 8 - 38	46483	Wesel
BAG Onkologische Gemeinschaftspraxis			Arnoldstr. 18	01307	Dresden
MVZ-Mitte	Onkologische Schwerpunktpraxis		Johannisplatz 1	04103	Leipzig
Elblandklinikum Riesa	Klinik für Innere Medizin		Weinbergstr.8	01589	Riesa
Universitätsklinikum Leipzig	Universitäres Krebszentrum Leipzig (UCCL)		Liebigstr. 20	04103	Leipzig
Klinikum Magdeburg	Klinik für Hämatologie/Onkologie		Birkenallee 34	39130	Magdeburg
Universitätsklinikum Jena	Klinik für Innere Medizin	Hämatologie/Onkologie	Am Klinikum 1	07740	Jena
Klinikum der Universität München - Großhadern	Med. Klinik III		Marchioninistr. 15	81377	München
Gesundheitszentrum Wetterau gGmbH	Facharzt- und Servicezentrum		Chaumont-Platz 1	61231	Bad Nauheim
Klinikum Oldenburg AöR	Universitätsklinik für Innere Med./ Onkologie und Hämatologie		Rahel-Straus-Str. 10	26133	Oldenburg
Krankenhaus Nordwest GmbH	Institut für klinische Forschung		Steinbacher Hohl 2-26	60488	Frankfurt
St. Josef-Hospital	Abt. für Hämatologie, Onkologie und Palliativmedizin		Gudrunstr. 56	44791	Bochum
Klinikum Wolfsburg	Med. Klinik II		Sauerbruchstr. 7	38440	Wolfsburg
HELIOS Klinikum Bad Saarow	Klinik für Hämatologie, Onkologie und Palliativmedizin	Sarkomzentrum Berlin-Brandenburg	Pieskower Str. 33	15526	Bad Saarow
Gesundheitszentrum St. Marien GmbH	MVZ		Mariahilfbergweg 7	92224	Amberg
Klinikum am Steinenberg / Ermstalklinik	Medizinische Klinik I		Steinenbergstraße 31	72764	Reutlingen
Klinikum Kassel GmbH	Klinik für Onkologie und Hämatologie		Mönchebergstr. 41-43	34125	Kassel
Universitätsklinikum Halle (Saale)	Klinik und Poiliklinik für Innere Medizin I		Ernst-Grube-Straße 40	06120	Halle (Saale)
